# Supplementary material for: Molecular Characterization and Phylogenetic Analysis of Outer membrane protein P2 (OmpP2) of Glaesserella (Haemophilus) parasuis Isolates in Central State of Peninsular Malaysia
Source: Pathogens. 2023 Feb 12;12(2):308. doi: 10.3390/pathogens12020308 (PMC9966854; doi:10.3390/pathogens12020308)
Supplement: Supplementary file 1 [file pathogens-12-00308-s001.zip]

Archive with 1 entries (1 files):
- pathogens-2163802-supplementary.pdf
